# Supplementary material for: Non-invasive ventilation with pursed lips breathing mode for patients with COPD and hypercapnic respiratory failure: A retrospective analysis
Source: PLoS One. 2020 Sep 21;15(9):e0238619. doi: 10.1371/journal.pone.0238619 (PMC7505421; doi:10.1371/journal.pone.0238619)
Supplement: S1 Data — (XLSX) [file pone.0238619.s001.xlsx]

## Sheet: Raw Data
Sex	Weight	Height	BMI	NT-per BNP	Baseline_IPAP	Baseline_EPAP	Baseline_Lufu device	Baseline_FVC Ist	Baseline_FVC %	Baseline_FEV1	Baseline_FEV1 (%)	Baseline_FEV1%FVC	Baseline_VC IN	Baseline_TLC	Baseline_TLC %	Baseline_ITGV	Baseline_ITGV(%)	Baseline_ERV	Baseline_RV	Baseline_RV%TLC	Baseline_Reff	Baseline_sReff	Baseline_FiO2_NB	Baseline_FiO2_NIV	Baseline_pO2	Baseline_Sat	Baseline_ph	Baseline_CO2	Baseline_HCO3	Baseline_BE	Baseline_6min	Baseline_FiO2_6min	Baseline_CAT	Follow up_Flo_IPAP	Follow up_Flo_EPAP	Follow up_LBWZ	Follow up_LBD	Follow up_lufu_device	Follow up_FVC	Follow up_FVC (%)	Follow up_FEV1	Follow up_FEV1 (%)	Follow up_FEV1%FVC	Follow up_VC IN	Follow up_TLC	Follow up_TLC ( %)	Follow up_ITGV	Follow up_ITGV (%)	Follow up_ERV
M	68	181	20.7564	none	26	6	GLI	2.5	56	0.8	24	32	2.32	8.8	119	7.74	206	1.44	6.3	71.59	none	none	2	1	71.7	93.5	7.418	44.9	29	4.5	135	2	none	16	5	0	2	GLI	2.67	60	0.82	24	31	2.75	8.19	111	6.91	184	1.47
W	69	178	21.7776	189	16	9	EGKS	1.61	43.5	0.61	19.9	37.87	1.61	7	117.4	7.2	236	1.81	5.39	77.05	0.89	6.91	2	2	80.5	95	7.47	40.3	29.3	5.2	230	2	23	13.5	8	0.3	1	EGKS	2.37	64.1	0.75	24.7	31.82	2.37	8.27	139	7.43	244	1.53
M	90.5	182	27.3216	66	9	6	EGKS	3.42	73.4	1.19	32.4	34.84	3.42	8.9	119.3	7.43	201.7	1.95	5.48	61.53	0.64	5.04	0	0	69.6	93.4	7.391	45	27.3	2.4	350	0	27	8	6	0.2	0.4	GLI	2.9	58	1.22	31	41.98	3.08	9.08	122	7.36	200	1.35
M	80	178	25.2493	49	22	7	GLI	1.17	29	0.62	21	52.69	1.35	10.64	149	10.29	274	1	9.29	87.34	1.65	17.59	2	3	77.7	94.9	7.41	64.5	40.9	13.6	30	4	31	14	6	0.3	1	GLI	1.69	42	0.61	20	38.05	2.19	10.22	143	8.39	223	0.35
W	75	168	26.5731	71	16	5	GLI	1.96	66	0.85	37	43.19	2.27	8.49	160	6.74	238	0.53	6.22	73.24	0.63	4.55	2	2	81.4	95	7.4	47.7	29.8	4.1	175	2	none	12	5	0.2	1	GLI	2.11	71	0.83	36	39.23	2.14	8.2	155	6.46	228	0.4
W	80	180	24.6914	25	21	2	EGKS	2.01	59.8	0.9	31.4	44.66	2.01	7.2	120.8	6.14	201.3	0.95	5.19	72.09	1.07	6.72	2	0	96	96	7.4	51	none	none	225	2	none	18	6.5	0.3	0.3	GLI	2.36	63	0.87	30	37.2	2.64	8.36	140	6.45	211	0.83
W	50	152	21.6413	none	20	0	GLI	1.28	48	0.49	23	38.39	1.5	8.35	150	5.53	224	0.68	4.85	76.33	1.12	6.4	2	2	114.6	98	7.504	37.7	29.7	6.3	150	2	none	12.5	6	0.2	0.3	EGKS	1.2	53.9	0.49	26.5	34.3	0.52	6.16	145.2	5.64	228.7	0.98
W	72	164	26.7698	55	19	4	EGKS	1.51	53.6	0.51	21.5	33.94	none	5.83	115.9	4.7	171.9	0.38	4.32	74.14	1.07	5.37	2	2	81.4	95	7.376	66.7	39	11.9	340	2	24	14	5	0.3	1.3	GLI	1.34	41	0.49	19	36.3	1.35	5.16	103	4.11	150	0.3
M	69	162	26.2917	235	21	6	GLI	1.67	54	0.79	34	47	1.63	6.85	117	5.46	160	0.28	5.18	75.66	0.96	5.66	3	2	78	93	7.41	46	28.6	3.5	200	3	31	12.5	5	0.2	0.5	GLI	1.83	59	0.76	32	41	1.63	5.78	99	5.18	152	1.23
M	115	176	37.1255	63	22	8	GLI	2.24	51	1.09	32	48.73	2.37	9.23	132	7.26	203	0.4	6.86	74.33	0.72	5.58	0	2	83.6	94	7.425	38.6	25.3	0.9	285	0	18	14	9	0.2	1.5	GLI	2.28	52	1.03	30	45.07	2.97	9.74	139	7.3	204	0.54
W	56	160	21.875	38	13	6	GLI	1.29	44	0.46	20	35.19	1.27	8.24	173	7.25	274	0.3	6.95	84.29	1.3	9.82	0	3	72.3	95	7.475	55.4	40.7	15.3	300	3	39	13	6	0.2	1	GLI	1.41	48	0.46	20	32.93	1.82	8.67	182	7.52	284	0.67
W	81	153	34.6021	276	19	8	GLI	1.03	41	0.56	28	54.05	1.03	4.63	107	4.55	182	0.96	3.6	77.75	1.78	8.58	1	1	42.6	84	7.378	74.9	43.1	13.9	125	3	25	23.5	8	0.4	1	GLI	1.26	50	0.62	32	49.18	1.23	2.94	68	4.37	175	2.71
W	64	167	22.9481	55	19	4	GLI	2.71	86	0.8	33	29.4	2.8	8.54	163	6.71	239	0.97	5.74	67.26	0.92	6.49	2	0	75.2	95	7.434	37.8	25.3	1.1	260	2	25	12	7	0.2	0.7	GLI	2.89	92	0.91	37	31.57	2.82	8.3	159	7.08	252	1.67
W	74	162	28.1969	65	16	6	GLI	0.91	30	0.36	15	39.85	1.05	2.9	59	5.5	204	3.65	1.85	63.77	1.2	6.86	2	2	74	93	7.404	56.7	35.4	9.4	185	2	26	16	6	0.2	0.5	GLI	1	33	0.51	21	51.29	1.17	5.3	108	4.93	183	0.81
M	87	173	29.0688	311	20	5	GLI	1.33	33	0.75	25	56.63	1.87	9.9	147	9.22	258	1.18	8.03	81.15	0.53	5.05	3	0	73.2	93	7.424	45.3	29.6	4.7	200	3	33	13	5	0.2	0.5	GLI	1.5	37	0.85	28	56.48	1.65	10.9	162	9.59	269	0.34
W	63	162	24.0055	73	26	5	GLI	0.91	32	0.46	19	46.82	0.86	5.68	116	5.04	188	0.34	4.7	82.71	1.5	7.92	2	1	74.3	97	7.44	48.8	33.2	8.1	155	2	29	14.5	7	0.2	0.5	GLI	1.13	36	0.48	20	42.23	1.28	7.79	159	6.62	246	0.12
[truncated: 15 more columns]

## Sheet: Correlation Matrix Raw
	VCIN/TLCRatioDiff	IPAPDIFF	FVCISTDIFF	FVC%DIFF	FEV1DIFF	FEV1(%)DIFF	FEV1%FVCDIFF	VCINDIFF	TVLDIFF	TLC%DIFF	ITGVDIFF	ITGV(%)DIFF	ERVDIFF	RVDIFF	RV%TLCDIFF	REFFDIFF	sREFFDIFF	FiO2_NBDIFF	FiO2_NIVDIFF	pO2DIFF	phDIFF	SATDIFF	CODIFF	HCODIFF	BEDIFF	GehtestStreckeDiff	FiO2_6minDIFF	CATDIFF	EPAPDIFF
VCIN/TLCRatioDiff		0.1089612	0.1508539	-0.06197045	-0.3247777	-0.3865915	-0.3554968	0.5805542	-0.3654588	-0.5877109	-0.232524	-0.2328704	0.5608284	-0.6452031	-0.6822401	0.3855873	0.2528591	0.1573939	0.1129541	0.2938509	0.3769201	0.09137299	-0.6146593	-0.1558846	0.0759125	-0.003267251	-0.1425611	0.5888946	-0.2517121
IPAPDIFF			-0.07369547	-0.04436546	0.3186954	0.306455	0.2915432	0.009171666	0.007382164	-0.1246454	-0.07927853	-0.1629048	-0.0005940702	-0.05417948	-0.1499919	0.5391594	0.4003885	0.2269567	0.4952537	0.1777143	-0.09288098	0.307426	-0.2095249	-0.3982216	-0.225866	0.2743158	0.1912548	0.7144973	-0.151796
FVCISTDIFF				0.9076276	0.2627585	0.3054787	-0.6325144	0.6622231	0.230867	0.1505086	-0.05646251	-0.005727535	0.04992204	-0.0809883	-0.398065	-0.02497417	-0.1589053	-0.02528482	0.183818	0.1747444	0.08059321	0.198708	0.236155	0.5162116	0.4881606	0.05117666	-0.3519461	-0.4919126	-0.1934763
FVC%DIFF					0.3242628	0.4968635	-0.5925005	0.4150086	0.03826855	0.05917311	-0.03065032	0.0188857	0.1314816	-0.1349689	-0.4076377	0.1013741	-0.03222652	-0.01104488	0.07600184	0.1675179	-0.08460136	0.3661667	0.389991	0.5028833	0.4331253	0.06719945	-0.2950592	-0.2918068	-0.1109761
FEV1DIFF						0.8783122	0.4642415	-0.06722275	0.3899265	0.3670294	0.1415329	0.1139915	-0.389245	0.4336576	0.3007884	0.1245265	0.130572	-0.2731695	0.2716184	0.1310262	-0.2751397	0.1492073	0.3262561	0.008406444	-0.05115863	-0.007392271	0.1599873	-0.3637761	-0.1766508
FEV1(%)DIFF							0.2933006	-0.2182407	0.1870328	0.2854295	0.2145315	0.1909444	-0.2189841	0.3335708	0.1483139	0.2793081	0.2911197	-0.160155	0.2467206	0.04676911	-0.4375941	0.2359221	0.4868616	0.05104639	-0.03531938	0.0005641043	0.1831296	-0.0145057	0.1115877
FEV1%FVCDIFF								-0.4155913	0.2873609	0.3020795	0.1398585	0.05661661	-0.4719329	0.5054428	0.6918452	-0.05188536	0.1003835	-0.1057555	0.06733268	-0.02841675	-0.3303108	-0.1900055	0.01592639	-0.6202627	-0.64269	-0.3010768	0.5456247	0.07461771	-0.02308958
VCINDIFF									0.4343829	0.199866	-0.1593761	-0.1088882	-0.03086391	-0.07776124	-0.3573338	-0.1119927	-0.2422663	0.1836998	0.1551635	0.4126834	0.3438517	0.09578279	-0.1841823	0.3105137	0.3728499	-0.1272161	-0.366296	-0.9999407	-0.4103874
TVLDIFF										0.9159868	0.3809183	0.3857698	-0.6845593	0.850018	0.5555746	-0.4468602	-0.2809682	-0.1296618	0.203374	-0.04642946	-0.2951327	-0.09165685	0.3217853	0.1101762	0.01805473	-0.3317283	0.1124669	-0.9592841	-0.1352869
TLC%DIFF											0.4209625	0.4352621	-0.756264	0.940151	0.7004704	-0.5778215	-0.3775736	-0.07710417	0.01287587	-0.2838329	-0.2902213	-0.4322321	0.5569165	0.1543234	-0.04196025	-0.3116004	0.1242755	-0.9636066	0.1141023
ITGVDIFF												0.9891558	0.1750515	0.5060654	0.1469936	-0.08313151	0.3499684	-0.07462228	0.2860114	-0.130192	-0.5057157	-0.1433497	0.4534296	-0.2702165	-0.3520756	-0.3200058	0.6594909	-0.4491594	0.4302764
ITGV(%)DIFF													0.1843045	0.4906871	0.114636	-0.117505	0.300596	-0.06588348	0.2465735	-0.09994212	-0.4463849	-0.1210675	0.46599	-0.1585142	-0.2513028	-0.2961979	0.5653782	-0.4481342	0.4194967
ERVDIFF														-0.7605725	-0.8272968	0.4796964	0.5015748	0.1861465	0.1405463	0.2933963	0.03430934	0.4069795	-0.2685641	-0.1943985	-0.05414402	0.1024496	0.1517054	0.9229771	0.1395151
RVDIFF															0.8221086	-0.4843025	-0.2224108	-0.2144133	0.06305048	-0.3450738	-0.3661604	-0.4529804	0.5368955	-0.006066879	-0.1844355	-0.3018733	0.302718	-0.9888207	0.1631333
RV%TLCDIFF																-0.6094513	-0.4421936	-0.1902869	-0.2452652	-0.4690952	-0.2634343	-0.5894739	0.3380606	-0.1146677	-0.2956479	-0.2823893	0.2190196	-0.7466808	0.1187585
REFFDIFF																	0.8908203	-0.03330402	0.4959678	0.6310467	0.1349405	0.7816171	-0.3720176	-0.1564085	0.09123418	0.1998119	0.09579583	0.8688803	-0.145658
sREFFDIFF																		-0.1132155	0.5718301	0.5433042	-0.1271879	0.6477529	-0.1787458	-0.3591597	-0.1734892	-0.009215586	0.4605412	0.8662505	0.04320783
FiO2_NBDIFF																			-0.06262243	-0.03919035	0.1551787	-0.01054356	-0.3326997	-0.1660965	-0.06116152	-0.09862273	-0.0860663	NA	0.1824923
FiO2_NIVDIFF																				0.4733324	-0.003412559	0.4575626	-0.1361898	-0.2654853	-0.07163255	0.2763758	0.3395499	0.6603382	0.09501656
pO2DIFF																					0.2579739	0.8224036	-0.3244391	-0.05646315	0.1082652	-0.01616883	0.003372968	0.6778594	-0.510076
phDIFF																						0.1989137	-0.7722087	0.488558	0.7300798	0.2008094	-0.7111553	0.8325602	-0.3833648
SATDIFF																							-0.2217821	0.08456796	0.2465985	0.2230446	-0.05716905	0.6035453	-0.3656375
CODIFF																								0.1491646	-0.1858358	-0.036077	0.242696	-0.7879065	0.3687009
HCODIFF																									0.9288753	0.3983579	-0.8446698	-0.3620115	-0.06198755
BEDIFF																										0.4066559	-0.8772312	0.5113041	-0.2033403
GehtestStreckeDiff																											-0.4137946	0.546812	0.1801074
FiO2_6minDIFF																												NA	0.238289
CATDIFF																													0.4574957
EPAPDIFF

## Sheet: Correlation Matrix Diff-Data
cor	B_IPAP	F_Flo_IPAP	Druck Diff F-B)	B_CO2	F_pCO2	Diff CO2 (F-B)	B_6min	F_6MIN	6MWT Diff (F-B)
B_IPAP	1	0.400196	-0.709885	-0.0337694	-0.0137161	0.0536077	-0.557581	-0.662048	-0.211409
F_Flo_IPAP		1	0.361364	0.606102	0.650232	-0.201656	-0.434627	-0.37206	0.0770505
Druck Diff F-B)			1	0.500175	0.513688	-0.209525	0.233282	0.387658	0.274316
B_CO2				1	0.911977	-0.635431	-0.231891	-0.118251	0.1759
F_pCO2					1	-0.262727	-0.319754	-0.188014	0.200632
Diff CO2 (F-B)						1	-0.0564444	-0.0757581	-0.036077
B_6min							1	0.816423	-0.243822
F_6MIN								1	0.360965
6MWT Diff (F-B)									1
